# Supplementary material for: New species of Xiphoscelis Burmeister, 1842 (Coleoptera, Scarabaeidae, Cetoniinae) from arid regions of South Africa and Namibia
Source: Zookeys. 2019 Oct 9;879:57–89. doi: 10.3897/zookeys.879.37721 (PMC6795607; doi:10.3897/zookeys.879.37721)
Supplement: XML Treatment for Xiphoscelis braunsi [file zookeys.879.37721-treatment1.xml]

<!DOCTYPE tp:taxon-treatment
  PUBLIC "-//TaxonX//DTD Taxonomic Treatment Publishing DTD v0 20100105//EN" "tax-treatment-NSO.dtd">
<tp:taxon-treatment xmlns:tp="http://www.plazi.org/taxpub"><tp:treatment-meta><kwd-group><label>Taxon classification</label><kwd><named-content xmlns:xlink="http://www.w3.org/1999/xlink" content-type="kingdom">Animalia</named-content></kwd><kwd><named-content xmlns:xlink="http://www.w3.org/1999/xlink" content-type="order">Coleoptera</named-content></kwd><kwd><named-content xmlns:xlink="http://www.w3.org/1999/xlink" content-type="family">Scarabaeidae</named-content></kwd></kwd-group><mixed-citation publication-type="journal"><person-group><name><surname>Perissinotto</surname><given-names>Renzo</given-names></name><name><surname>Šípek</surname><given-names>Petr</given-names></name></person-group><article-title>New species of <italic><tp:taxon-name><tp:taxon-name-part taxon-name-part-type="genus" reg="Xiphoscelis">Xiphoscelis</tp:taxon-name-part></tp:taxon-name></italic> Burmeister, 1842 (<tp:taxon-name><tp:taxon-name-part taxon-name-part-type="order">Coleoptera</tp:taxon-name-part></tp:taxon-name>, <tp:taxon-name><tp:taxon-name-part taxon-name-part-type="genus" reg="Scarabaeidae">Scarabaeidae</tp:taxon-name-part></tp:taxon-name>, <tp:taxon-name><tp:taxon-name-part taxon-name-part-type="genus" reg="Cetoniinae">Cetoniinae</tp:taxon-name-part></tp:taxon-name>) from arid regions of South Africa and Namibia</article-title><source>Zookeys</source><day>09</day><month>10</month><year>2019</year><volume>879</volume><fpage>57</fpage><lpage>89</lpage><pub-id pub-id-type="doi">10.3897/zookeys.879.37721</pub-id></mixed-citation></tp:treatment-meta><tp:nomenclature><tp:taxon-name><object-id xmlns:xlink="http://www.w3.org/1999/xlink" content-type="arpha" xlink:type="simple">1D912D81-4297-579D-BC90-04587D162CCA</object-id>
            <tp:taxon-name-part taxon-name-part-type="genus" reg="Xiphoscelis">Xiphoscelis</tp:taxon-name-part>
            <tp:taxon-name-part taxon-name-part-type="species" reg="braunsi">braunsi</tp:taxon-name-part>
            <object-id xmlns:xlink="http://www.w3.org/1999/xlink" content-type="zoobank" xlink:type="simple">http://zoobank.org/C4DB98B6-5EC0-4E16-8E00-87232F59E100</object-id>
          </tp:taxon-name><tp:taxon-authority>Perissinotto &amp; Šípek</tp:taxon-authority><tp:taxon-status xmlns:xlink="http://www.w3.org/1999/xlink" xlink:type="simple">sp. nov.</tp:taxon-status><xref ref-type="fig" rid="F1">Figs 1</xref><xref ref-type="fig" rid="F4">, 4</xref><xref ref-type="fig" rid="F8">, 8</xref><xref ref-type="fig" rid="F9">, 9</xref></tp:nomenclature><tp:treatment-sec sec-type="diagnosis" id="SECID0ELCAE"><title>Diagnosis.</title><p>This species differs from <italic><tp:taxon-name><tp:taxon-name-part taxon-name-part-type="genus" reg="Xiphoscelis">X.</tp:taxon-name-part> <tp:taxon-name-part taxon-name-part-type="species" reg="schuckardi">schuckardi</tp:taxon-name-part></tp:taxon-name></italic> by its matte, black to brown dorsal colouration (black and shiny in <italic><tp:taxon-name><tp:taxon-name-part taxon-name-part-type="genus" reg="Xiphoscelis">X.</tp:taxon-name-part> <tp:taxon-name-part taxon-name-part-type="species" reg="schuckardi">schuckardi</tp:taxon-name-part></tp:taxon-name></italic>) and the elytral costae which are weakly elevated and poorly visible, rather than prominent as in <italic><tp:taxon-name><tp:taxon-name-part taxon-name-part-type="genus" reg="Xiphoscelis">X.</tp:taxon-name-part> <tp:taxon-name-part taxon-name-part-type="species" reg="schuckardi">schuckardi</tp:taxon-name-part></tp:taxon-name></italic> (Figs <xref ref-type="fig" rid="F1">1</xref>, <xref ref-type="fig" rid="F3">3</xref>). The dorsal sculpture of <italic><tp:taxon-name><tp:taxon-name-part taxon-name-part-type="genus" reg="Xiphoscelis">X.</tp:taxon-name-part> <tp:taxon-name-part taxon-name-part-type="species" reg="braunsi">braunsi</tp:taxon-name-part></tp:taxon-name></italic> is also scattered and shallow, in contrast to that of <italic><tp:taxon-name><tp:taxon-name-part taxon-name-part-type="genus" reg="Xiphoscelis">X.</tp:taxon-name-part> <tp:taxon-name-part taxon-name-part-type="species" reg="schuckardi">schuckardi</tp:taxon-name-part></tp:taxon-name></italic>, which is generally substantially denser and deeper. In <italic><tp:taxon-name><tp:taxon-name-part taxon-name-part-type="genus" reg="Xiphoscelis">X.</tp:taxon-name-part> <tp:taxon-name-part taxon-name-part-type="species" reg="braunsi">braunsi</tp:taxon-name-part></tp:taxon-name></italic>, the anterior clypeal margin is deeply sinuate and its lateral margins smoothly rounded (Fig. <xref ref-type="fig" rid="F1">1D</xref>). In <italic><tp:taxon-name><tp:taxon-name-part taxon-name-part-type="genus" reg="Xiphoscelis">X.</tp:taxon-name-part> <tp:taxon-name-part taxon-name-part-type="species" reg="schuckardi">schuckardi</tp:taxon-name-part></tp:taxon-name></italic>, the anterior margin is moderately sinuate while the lateral margins are rather straight to arcuate (Fig. <xref ref-type="fig" rid="F3">3D</xref>). The total body length of <italic><tp:taxon-name><tp:taxon-name-part taxon-name-part-type="genus" reg="Xiphoscelis">X.</tp:taxon-name-part> <tp:taxon-name-part taxon-name-part-type="species" reg="braunsi">braunsi</tp:taxon-name-part></tp:taxon-name></italic> falls within the range of 11–16 mm (<italic>N</italic> = 21), while <italic><tp:taxon-name><tp:taxon-name-part taxon-name-part-type="genus" reg="Xiphoscelis">X.</tp:taxon-name-part> <tp:taxon-name-part taxon-name-part-type="species" reg="schukardi">schukardi</tp:taxon-name-part></tp:taxon-name></italic> normally exhibits a larger size of 14–22 mm (<italic>N</italic> = 26).</p><fig id="F1" position="float" orientation="portrait"><object-id xmlns:xlink="http://www.w3.org/1999/xlink" content-type="doi" xlink:type="simple">10.3897/zookeys.879.37721.figure1</object-id><object-id xmlns:xlink="http://www.w3.org/1999/xlink" content-type="arpha" xlink:type="simple">8170FFA3-42B2-5C13-9D2C-CD47D8F32BEE</object-id><label>Figure 1.</label><caption><p><italic><tp:taxon-name><tp:taxon-name-part taxon-name-part-type="genus" reg="Xiphoscelis">Xiphoscelis</tp:taxon-name-part> <tp:taxon-name-part taxon-name-part-type="species" reg="braunsi">braunsi</tp:taxon-name-part></tp:taxon-name></italic> sp. nov., male: dorsal (<bold>A</bold>), ventral (<bold>B</bold>) and lateral (<bold>C</bold>) habitus; clypeus (<bold>D</bold>) and pygidium (<bold>E</bold>). Photographs by Lynette Clennell.</p></caption><graphic xmlns:xlink="http://www.w3.org/1999/xlink" xlink:href="zookeys-879-057-g001.jpg" position="float" orientation="portrait" xlink:type="simple" id="oo_345467.jpg"><uri content-type="original_file" xlink:type="simple">https://binary.pensoft.net/fig/345467</uri></graphic></fig><p>Finally, the parameres of the two species are also different at the level of the inner apical end of the dorsal lobes, which is finely pointed in <italic><tp:taxon-name><tp:taxon-name-part taxon-name-part-type="genus" reg="Xiphoscelis">X.</tp:taxon-name-part> <tp:taxon-name-part taxon-name-part-type="species" reg="braunsi">braunsi</tp:taxon-name-part></tp:taxon-name></italic>, but rather blunt in <italic><tp:taxon-name><tp:taxon-name-part taxon-name-part-type="genus" reg="Xiphoscelis">X.</tp:taxon-name-part> <tp:taxon-name-part taxon-name-part-type="species" reg="schuckardi">schuckardi</tp:taxon-name-part></tp:taxon-name></italic> (Figs <xref ref-type="fig" rid="F4">4</xref>, <xref ref-type="fig" rid="F6">6</xref>). The entire apical surface of the dorsal lobes is covered in relatively long setae in <italic><tp:taxon-name><tp:taxon-name-part taxon-name-part-type="genus" reg="Xiphoscelis">X.</tp:taxon-name-part> <tp:taxon-name-part taxon-name-part-type="species" reg="braunsi">braunsi</tp:taxon-name-part></tp:taxon-name></italic>, while these are extremely short and barely visible in <italic><tp:taxon-name><tp:taxon-name-part taxon-name-part-type="genus" reg="Xiphoscelis">X.</tp:taxon-name-part> <tp:taxon-name-part taxon-name-part-type="species" reg="schuckardi">schuckardi</tp:taxon-name-part></tp:taxon-name></italic>. The diagnostic differences between <italic><tp:taxon-name><tp:taxon-name-part taxon-name-part-type="genus" reg="Xiphoscelis">X.</tp:taxon-name-part> <tp:taxon-name-part taxon-name-part-type="species" reg="braunsi">braunsi</tp:taxon-name-part></tp:taxon-name></italic> and <italic><tp:taxon-name><tp:taxon-name-part taxon-name-part-type="genus" reg="Xiphoscelis">X.</tp:taxon-name-part> <tp:taxon-name-part taxon-name-part-type="species" reg="namibica">namibica</tp:taxon-name-part></tp:taxon-name></italic> are highlighted in the section below, under the description of the latter species.</p></tp:treatment-sec><tp:treatment-sec sec-type="description" id="SECID0EWJAE"><title>Description of holotype male.</title><p>(Figs <xref ref-type="fig" rid="F1">1A–E</xref>, <xref ref-type="fig" rid="F4">4A–C</xref>) <bold><italic>Size.</italic></bold> Length 14.8; width 7.7 mm.</p><p><bold><italic>Body.</italic></bold> Black to dark brown, completely matte except for small worn ridges on elytral umbones (Fig. <xref ref-type="fig" rid="F1">1A</xref>); head and pronotum disproportionally small relative to abdomen size; metacoxa, abdominal sternites and pygidium protruding remarkably outside elytral margins; exhibiting scattered and shallow sculpture throughout dorsal surface associated with short to medium dark setae, becoming longer and denser on antero-lateral margins (Fig. <xref ref-type="fig" rid="F1">1A, C, D</xref>).</p><p><bold><italic>Head.</italic></bold> Black to dark brown, with round sculpture on frons, becoming irregularly shaped on vertex; ultrafine rugosity across entire surface; long, erect black setae restricted to eye canthus and antennal pedicel; clypeus markedly bilobate and deeply concave, with anterior margin sharply elevated and lateral margins perfectly rounded both posteriorly and anteriorly; antennal clubs and flagellum black to dark brown, of normal cetoniine length; pedicel dark brown, becoming lighter towards base.</p><p><bold><italic>Pronotum.</italic></bold> Dark brown and matte, becoming blackish at margins; smoothly rounded at all margins except antero-lateral, which exhibit sharp angles leading to medio-apical, weakly elevated transversal protuberance; posterior margin forming straight line in front of scutellum; small, scattered round to horse-shoe punctures throughout surface, becoming denser towards lateral and anterior margins; thick, black, medium to long setae regularly distributed across entire surface and emerging at centre of punctures, becoming denser and longer at lateral margins (Fig. <xref ref-type="fig" rid="F1">1A, C</xref>).</p><p><bold><italic>Scutellum.</italic></bold> Black on sides to dark brown on disc; isoscelic triangular with sharply pointed apex and deep but narrow lateral grooves; with regularly spaced horse-shoe punctures restricted to basal and baso-lateral margins; dense line of short, light setae along basal margin, just below posterior pronotal margin (Fig. <xref ref-type="fig" rid="F1">1A</xref>).</p><p><bold><italic>Elytron.</italic></bold> Black to dark brown, not covering entire abdomen and leaving external projection of sternites and pygidium partly exposed; subhumeral arch very low and postero-apical declivity extremely steep and abrupt; with costae 1–4 poorly elevated in basal two-thirds, becoming virtually flat in apical third; 5<sup>th</sup> costa and umbones raised, with latter showing shiny area on top; rest of surface matte and regularly sculptured with geminate striae along intercostal spaces 1–4, becoming round to horse-shoe beyond 5<sup>th</sup> costa; with sparse short, but thick and erect black setae across whole surface, except umbones; apex without spinal projection and weakly rounded (Fig. <xref ref-type="fig" rid="F1">1A, B</xref>).</p><p><bold><italic>Pygidium.</italic></bold> Black at base gradually becoming dark brown towards apex; remarkably narrow and triangular in shape, with basal and baso-lateral margins sharply upturned; with dense, rugose sculpture on basal third, becoming scattered and round towards apex; with moderate central bulge and shallow, symmetric baso-lateral depressions; without pubescence on general surface but with lining of black, long setae along entire apical margin (Fig. <xref ref-type="fig" rid="F1">1E</xref>).</p><p><bold><italic>Legs.</italic></bold> Tarsal segments consistently black and elongate, but tibiae reddish-brown with black tips and of normal cetoniine thickness and length; protibia tridentate, with proximal tooth drastically reduced; mesotibia bearing mid outer spine with four thick setae on its surface, two apical spines and two spurs of small to medium size; metatibia with extreme hypertrophic inner spine and spurs, inner spine 2–3 times as thick and 1.5 times as long as spurs; (Fig. <xref ref-type="fig" rid="F1">1A, B, C</xref>); femora reddish-brown with black edges and bearing long, thin setae; pro- and meso-femora of normal size, but metafemora hypertrophic.</p><p><bold><italic>Ventral surface.</italic></bold> Shiny, reddish-brown to black; with thin and long dark setae on prosternum, coxae and all femoral margins, becoming shorter and more sparse on other surfaces, particularly abdominal sternites; all setae emerging at centre of small and round sculptures; mesometasternal process extremely small, not protruding forward or upwards and partly covered by coxal bases, reddish-brown to black, with scattered round punctures and thin setae on surface; abdominal sternites initially flat, but forming concavity at middle particularly in area of sternites 5–7.</p><p><bold><italic>Aedeagus.</italic></bold> Parameres with dorsal lobes tapering gradually and smoothly towards apex, forming short spinal apical inner end, covering completely ventral lobes in dorsal view (Fig. <xref ref-type="fig" rid="F4">4A</xref>); exhibiting long, thin setae along entire apical margin (Fig. <xref ref-type="fig" rid="F4">4 A–C</xref>); apical surface rounded-triangular in frontal view (Fig. <xref ref-type="fig" rid="F4">4C</xref>).</p><p><bold><italic>Derivatio nominis.</italic></bold> This species is dedicated to the memory of Hans Brauns (1857–1929), renowned physician and entomologist, who during the early 20<sup>th</sup> century lived and collected extensively in the Willowmore District of the Eastern Cape Province. Most of the early specimens of the new species described here formed part of his collection.</p></tp:treatment-sec><tp:treatment-sec sec-type="description" id="SECID0E2NAE"><title>Description of female.</title><p>The only reliable and consistent external feature of sexual dimorphism in this species lies in the development of the metatibial internal apical spine and spurs, which are far less hypertrophic in the female, compared to the male. Also, like in most cetoniines, the protibiae and protarsi are appreciably shorter in the female than in the male, and the abdominal sternites of the male are usually concave in the central area while those of the female tend to be flat or slightly convex.</p></tp:treatment-sec><tp:treatment-sec sec-type="distribution" id="SECID0EAOAE"><title>Distribution.</title><p>This species appears to be restricted to the Eastern and Western Cape provinces of South Africa. Apart from the long series collected at Willowmore by Brauns in the early part of the 20<sup>th</sup> century, specimens have recently been found in mountainous areas of the western part of the Eastern Cape and in the interior regions of the Western Cape, at altitudes &gt; 500 m but not exceeding 1000 m asl. Thus, the species appears to follow the geographic range of the Cape Fold Belt, where it inhabits the lower slopes of its mountain ranges (Fig. <xref ref-type="fig" rid="F7">7</xref>).</p></tp:treatment-sec><tp:treatment-sec sec-type="biology" id="SECID0EMOAE"><title>Biology.</title><p>Both literature and specimen data records report regular occurrences of association of this species with the southern harvester termite, <italic><tp:taxon-name><tp:taxon-name-part taxon-name-part-type="genus" reg="Microhodothermes">Microhodothermes</tp:taxon-name-part> <tp:taxon-name-part taxon-name-part-type="species" reg="viator">viator</tp:taxon-name-part></tp:taxon-name></italic> (e.g., <xref ref-type="bibr" rid="B8">Holm and Marais 1992</xref>, <xref ref-type="bibr" rid="B20">Perissinotto et al. 2003</xref>, Hans Brauns data labels). In particular, numerous larvae were collected recently at Worcester (Western Cape), from frass accumulations of <italic><tp:taxon-name><tp:taxon-name-part taxon-name-part-type="genus" reg="Microhodothermes">M.</tp:taxon-name-part> <tp:taxon-name-part taxon-name-part-type="species" reg="viator">viator</tp:taxon-name-part></tp:taxon-name></italic> that constructs heuweltjies, and reared successfully in the laboratory (Mike Picker, pers. comm.). However, this does not appear to be an obligatory or even predominant association, as most available records and observations are actually of a different nature. Both adults and larvae have most often been found in or around shrubs of a variety of karooid plants, like renosterbos, <italic><tp:taxon-name><tp:taxon-name-part taxon-name-part-type="genus" reg="Dicerothamnus">Dicerothamnus</tp:taxon-name-part> <tp:taxon-name-part taxon-name-part-type="species" reg="rhinocerotis">rhinocerotis</tp:taxon-name-part></tp:taxon-name></italic>, or <italic><tp:taxon-name><tp:taxon-name-part taxon-name-part-type="genus" reg="Psilocaulon">Psilocaulon</tp:taxon-name-part></tp:taxon-name></italic> sp. (RP pers. obs., Petr Malec pers. comm.).</p></tp:treatment-sec><tp:treatment-sec sec-type="remarks" id="SECID0ECQAE"><title>Remarks.</title><p>While the ventral habitus of this species is remarkably stable in colour, being predominantly reddish-brown, the dorsal surface ranges across two extreme varieties, one completely black (Fig. <xref ref-type="fig" rid="F9">9</xref>) and the other reddish-brown (Fig. <xref ref-type="fig" rid="F8">8</xref>). All the variations between these two extremes have been observed, with the populations at the eastern end of the distribution range normally showing a dominance of light forms and the westernmost populations exhibiting predominantly black habitus. Within the type series analysed in this study, the size ranges as follows: ♂ length 11.1–16.0 mm, width 5.3–8.5 mm (<italic>N</italic> = 13); ♀ length 12.3–15.6 mm, width 5.9–8.3 mm (<italic>N</italic> = 8).</p></tp:treatment-sec><tp:treatment-sec sec-type="type material" id="SECID0EUQAE"><title>Type material.</title><p><bold>Holotype</bold> (♂): South Africa, <abbrev xmlns:xlink="http://www.w3.org/1999/xlink" xlink:title="Eastern Cape Province (South Africa)" id="ABBRID0E3QAE" xlink:type="simple">EC</abbrev>, Fullerton, 5 Jan 2017, R. Perissinotto &amp; L. Clennell (<named-content xmlns:xlink="http://www.w3.org/1999/xlink" content-type="dwc:institutional_code" xlink:type="simple">ISAM</named-content>). Paratypes: 1 ♂, Beauf. W., 1883, (<named-content xmlns:xlink="http://www.w3.org/1999/xlink" content-type="dwc:institutional_code" xlink:type="simple">ISAM</named-content>: COL–A026571); 1 ♂, Algoa Bay, Capland, Dr Brauns (<named-content xmlns:xlink="http://www.w3.org/1999/xlink" content-type="dwc:institutional_code" xlink:type="simple">TMSA</named-content>: CPH7888); 1 ♂, Capland, Willowmore, 1 Nov 1919, Dr Brauns (<named-content xmlns:xlink="http://www.w3.org/1999/xlink" content-type="dwc:institutional_code" xlink:type="simple">TMSA</named-content>: CPH7883); 2 ♀, Capland, Willowmore, Jan 1916, Dr Brauns, <italic><tp:taxon-name><tp:taxon-name-part taxon-name-part-type="genus" reg="Hadotermes">Hadotermes</tp:taxon-name-part> <tp:taxon-name-part taxon-name-part-type="species" reg="viator">viator</tp:taxon-name-part></tp:taxon-name></italic> Latr. (<named-content xmlns:xlink="http://www.w3.org/1999/xlink" content-type="dwc:institutional_code" xlink:type="simple">TMSA</named-content>: CPH7882); 4 ♂, 1 ♀, Kliplaat, Capland, Dr Brauns, Jan 1911 (<named-content xmlns:xlink="http://www.w3.org/1999/xlink" content-type="dwc:institutional_code" xlink:type="simple">TMSA</named-content>: CPH7889); 2 ♂, Willowmore, Capland, Dr Brauns, Jan 1909 (<named-content xmlns:xlink="http://www.w3.org/1999/xlink" content-type="dwc:institutional_code" xlink:type="simple">TMSA</named-content>: CPH7881); 1 ♂, Willowmore, Capland, Dr Brauns, Jan 1909, <italic><tp:taxon-name><tp:taxon-name-part taxon-name-part-type="genus" reg="Xiphoscelis">Xiphoscelis</tp:taxon-name-part> <tp:taxon-name-part taxon-name-part-type="species" reg="rufa">rufa</tp:taxon-name-part></tp:taxon-name></italic>, J. Krikken ms 1985 - Paratype, <italic><tp:taxon-name><tp:taxon-name-part taxon-name-part-type="genus" reg="Xiphoscelis">Xiphoscelis</tp:taxon-name-part> <tp:taxon-name-part taxon-name-part-type="species" reg="gariepina">gariepina</tp:taxon-name-part></tp:taxon-name></italic> G &amp; P. (<named-content xmlns:xlink="http://www.w3.org/1999/xlink" content-type="dwc:institutional_code" xlink:type="simple">TMSA</named-content>); 1 ♂, Willowmore, Capland, Dr Brauns, Jan 1909, <italic>X. Gariepena</italic> G. &amp; P., Cum typo comp. (<named-content xmlns:xlink="http://www.w3.org/1999/xlink" content-type="dwc:institutional_code" xlink:type="simple">TMSA</named-content>); 1 ♀, Willowmore, Capland, Dr Brauns, 20 Nov 1902 (<named-content xmlns:xlink="http://www.w3.org/1999/xlink" content-type="dwc:institutional_code" xlink:type="simple">TMSA</named-content>: CPH7880); 1 ♂, 2♀, No data (<named-content xmlns:xlink="http://www.w3.org/1999/xlink" content-type="dwc:institutional_code" xlink:type="simple">TMSA</named-content>: CPH7885); 1 ♂, Willowmore, Capland, Dr Brauns, Jan 1909, <italic><tp:taxon-name><tp:taxon-name-part taxon-name-part-type="genus" reg="Xiphoscelis">Xiphoscelis</tp:taxon-name-part> <tp:taxon-name-part taxon-name-part-type="species" reg="gariepena">gariepena</tp:taxon-name-part></tp:taxon-name></italic>, C. <italic><tp:taxon-name><tp:taxon-name-part taxon-name-part-type="genus" reg="Hadotermes">Hadotermes</tp:taxon-name-part> <tp:taxon-name-part taxon-name-part-type="species" reg="viator">viator</tp:taxon-name-part></tp:taxon-name></italic> Haq., coll. Jul. Moser (<named-content xmlns:xlink="http://www.w3.org/1999/xlink" content-type="dwc:institutional_code" xlink:type="simple">ZMHB</named-content>); 1♂, Willowmore, Capland, Dr Brauns, 20 Nov 1902 (<named-content xmlns:xlink="http://www.w3.org/1999/xlink" content-type="dwc:institutional_code" xlink:type="simple">ZMHB</named-content>); 1♀, Pr. b. sp. Meyer, coll. Nonfried Africa orient., coll. Jul. Moser (<named-content xmlns:xlink="http://www.w3.org/1999/xlink" content-type="dwc:institutional_code" xlink:type="simple">ZMHB</named-content>); 1 ♂, 1 ♀, Willowmore District, Dec 1960, Dr Brown (<abbrev xmlns:xlink="http://www.w3.org/1999/xlink" xlink:title="Jonathan Ball and Andre Marais Private Collection, Cape Town, South Africa" id="ABBRID0E6UAE" xlink:type="simple">BMPC</abbrev>); 1 ♂, Matjesfontein (C. C.), E. Simon 1893 (<named-content xmlns:xlink="http://www.w3.org/1999/xlink" content-type="dwc:institutional_code" xlink:type="simple">TMSA</named-content>: CPH7886); 1 ♀, 5 May 1965 (<named-content xmlns:xlink="http://www.w3.org/1999/xlink" content-type="dwc:institutional_code" xlink:type="simple">TMSA</named-content>: CPH7884); 1 ♂, Three Sisters, CP. RSA, 26 Oct 1973, N. J. Duke (<named-content xmlns:xlink="http://www.w3.org/1999/xlink" content-type="dwc:institutional_code" xlink:type="simple">TMSA</named-content>: CPH7887); 1 ♂, South Africa, Western Cape, Matjiesfontein, <named-content xmlns:xlink="http://www.w3.org/1999/xlink" content-type="dwc:verbatimCoordinates" xlink:type="simple"><named-content content-type="geo-json" specific-use="{&#34;type&#34;:&#34;Point&#34;,&#34;coordinates&#34;:[20.583333,-33.216667]}" id="NCID0EVVAE" xlink:type="simple">33°13'S, 20°35'E</named-content></named-content>, Purcell leg. (<named-content xmlns:xlink="http://www.w3.org/1999/xlink" content-type="dwc:institutional_code" xlink:type="simple">SANC</named-content>: COLS–12182); 1 ♂, South Africa W. Cape, Anysberg N. Res. 29 Oct 96, C. Price (<abbrev xmlns:xlink="http://www.w3.org/1999/xlink" xlink:title="Jonathan Ball and Andre Marais Private Collection, Cape Town, South Africa" id="ABBRID0E6VAE" xlink:type="simple">BMPC</abbrev>); 1 ♀, South Africa E. Cape, Nr. Willowmore, 24 Dec 99, R. Perissinotto &amp; L. Clennell (<abbrev xmlns:xlink="http://www.w3.org/1999/xlink" xlink:title="Jonathan Ball and Andre Marais Private Collection, Cape Town, South Africa" id="ABBRID0EDWAE" xlink:type="simple">BMPC</abbrev>); 1 ♀, South Africa, <abbrev xmlns:xlink="http://www.w3.org/1999/xlink" xlink:title="Eastern Cape Province (South Africa)" id="ABBRID0EHWAE" xlink:type="simple">EC</abbrev>, Antoniesberg, 23 Dec 2002, R. Perissinotto &amp; L. Clennell (<abbrev xmlns:xlink="http://www.w3.org/1999/xlink" xlink:title="Jonathan Ball and Andre Marais Private Collection, Cape Town, South Africa" id="ABBRID0ELWAE" xlink:type="simple">BMPC</abbrev>); 3♂, 1♀, South Africa, <abbrev xmlns:xlink="http://www.w3.org/1999/xlink" xlink:title="Western Cape Province (South Africa" id="ABBRID0EPWAE" xlink:type="simple">WC</abbrev>, Garcia Pass, 20 Jan 2016; 6♂, 2♀, South Africa, <abbrev xmlns:xlink="http://www.w3.org/1999/xlink" xlink:title="Eastern Cape Province (South Africa)" id="ABBRID0ETWAE" xlink:type="simple">EC</abbrev>, Fullerton, 5 Jan 2017, R. Perissinotto &amp; L. Clennell; 2♂, 2 ♀, South Africa, <abbrev xmlns:xlink="http://www.w3.org/1999/xlink" xlink:title="Eastern Cape Province (South Africa)" id="ABBRID0EXWAE" xlink:type="simple">EC</abbrev>, Nr. Streytlerville, 18 Jun 2016, R. Perissinotto &amp; L. Clennell; 5♂, 4♀, South Africa, <abbrev xmlns:xlink="http://www.w3.org/1999/xlink" xlink:title="Eastern Cape Province (South Africa)" id="ABBRID0E2WAE" xlink:type="simple">EC</abbrev>, Sarah Baartman District (Dr Beyers Naudé Municipality), 15 km NW of Willowmore, 870 m, 5.I.2017, Malec &amp; Šípek leg. (PMPC, PSPC); 1♂, 1♀, South Africa, Eastern Cape, Willowmore env., 3–4.I.2017, P. Malec &amp; P. Šípek leg. (PSPC, <abbrev xmlns:xlink="http://www.w3.org/1999/xlink" content-type="institution" xlink:title="Národní Museum, Prague. Czech Republic" id="ABBRID0E6WAE" xlink:type="simple">NMCR</abbrev>: XS061RSA_1); 1♀, South Africa, Eastern Cape, Willowmore env., 3-4.I. 2017, P. Malec &amp; P. Šípek leg., Ex larva bred from wild larvae, P. Malec breeding; unspecified no. of specimens, South Africa (<abbrev xmlns:xlink="http://www.w3.org/1999/xlink" xlink:title="Western Cape Province (South Africa" id="ABBRID0EEXAE" xlink:type="simple">WC</abbrev>), Worcester, Sep 2017 [common in frass accumulations of <italic><tp:taxon-name><tp:taxon-name-part taxon-name-part-type="genus" reg="Microhodotermes">Microhodotermes</tp:taxon-name-part> <tp:taxon-name-part taxon-name-part-type="species" reg="viator">viator</tp:taxon-name-part></tp:taxon-name></italic> termites, heuweltjies] (Mike Picker, pers. comm.).</p></tp:treatment-sec><tp:treatment-sec><!--Section generated to contain objects referenced in tp:taxon-treatment.--><fig id="F4" position="float" orientation="portrait"><object-id xmlns:xlink="http://www.w3.org/1999/xlink" content-type="doi" xlink:type="simple">10.3897/zookeys.879.37721.figure4</object-id><object-id xmlns:xlink="http://www.w3.org/1999/xlink" content-type="arpha" xlink:type="simple">2A0C192A-6EB7-51BD-B3EA-337693478147</object-id><label>Figure 4.</label><caption><p><italic><tp:taxon-name><tp:taxon-name-part taxon-name-part-type="genus" reg="Xiphoscelis">Xiphoscelis</tp:taxon-name-part> <tp:taxon-name-part taxon-name-part-type="species" reg="braunsi">braunsi</tp:taxon-name-part></tp:taxon-name></italic> sp. nov. (<abbrev xmlns:xlink="http://www.w3.org/1999/xlink" xlink:title="Western Cape Province (South Africa" id="ABBRID0EWBAG" xlink:type="simple">WC</abbrev>, Garcia Pass): dorsal (<bold>A</bold>), lateral (<bold>B</bold>) and frontal (<bold>C</bold>) views of aedeagus. Photographs by Lynette Clennell.</p></caption><graphic xmlns:xlink="http://www.w3.org/1999/xlink" xlink:href="zookeys-879-057-g004.jpg" position="float" orientation="portrait" xlink:type="simple" id="oo_345470.jpg"><uri content-type="original_file" xlink:type="simple">https://binary.pensoft.net/fig/345470</uri></graphic></fig><fig id="F8" position="float" orientation="portrait"><object-id xmlns:xlink="http://www.w3.org/1999/xlink" content-type="doi" xlink:type="simple">10.3897/zookeys.879.37721.figure8</object-id><object-id xmlns:xlink="http://www.w3.org/1999/xlink" content-type="arpha" xlink:type="simple">38062E5D-0CCA-5131-A9E2-A876D90BF0FA</object-id><label>Figure 8.</label><caption><p>Reddish-brown female specimen of <italic><tp:taxon-name><tp:taxon-name-part taxon-name-part-type="genus" reg="Xiphoscelis">Xiphoscelis</tp:taxon-name-part> <tp:taxon-name-part taxon-name-part-type="species" reg="braunsi">braunsi</tp:taxon-name-part></tp:taxon-name></italic> sp. nov. in its natural habitat at Willowmore, Dec 2005. Photograph by Lynette Clennell.</p></caption><graphic xmlns:xlink="http://www.w3.org/1999/xlink" xlink:href="zookeys-879-057-g008.jpg" position="float" orientation="portrait" xlink:type="simple" id="oo_345474.jpg"><uri content-type="original_file" xlink:type="simple">https://binary.pensoft.net/fig/345474</uri></graphic></fig><fig id="F9" position="float" orientation="portrait"><object-id xmlns:xlink="http://www.w3.org/1999/xlink" content-type="doi" xlink:type="simple">10.3897/zookeys.879.37721.figure9</object-id><object-id xmlns:xlink="http://www.w3.org/1999/xlink" content-type="arpha" xlink:type="simple">AB38CC1A-7687-5D43-BA1B-281DC7884775</object-id><label>Figure 9.</label><caption><p>Black male specimen of <italic><tp:taxon-name><tp:taxon-name-part taxon-name-part-type="genus" reg="Xiphoscelis">Xiphoscelis</tp:taxon-name-part> <tp:taxon-name-part taxon-name-part-type="species" reg="braunsi">braunsi</tp:taxon-name-part></tp:taxon-name></italic> sp. nov. in its natural habitat at Worcester, Sep 2017. Photograph by Mike Picker.</p></caption><graphic xmlns:xlink="http://www.w3.org/1999/xlink" xlink:href="zookeys-879-057-g009.jpg" position="float" orientation="portrait" xlink:type="simple" id="oo_345475.jpg"><uri content-type="original_file" xlink:type="simple">https://binary.pensoft.net/fig/345475</uri></graphic></fig><fig id="F3" position="float" orientation="portrait"><object-id xmlns:xlink="http://www.w3.org/1999/xlink" content-type="doi" xlink:type="simple">10.3897/zookeys.879.37721.figure3</object-id><object-id xmlns:xlink="http://www.w3.org/1999/xlink" content-type="arpha" xlink:type="simple">25E9D164-5989-5C65-85EA-720F8832873F</object-id><label>Figure 3.</label><caption><p><italic><tp:taxon-name><tp:taxon-name-part taxon-name-part-type="genus" reg="Xiphoscelis">Xiphoscelis</tp:taxon-name-part> <tp:taxon-name-part taxon-name-part-type="species" reg="schuckardi">schuckardi</tp:taxon-name-part></tp:taxon-name></italic> Burmeister, 1842, male: dorsal (<bold>A</bold>), ventral (<bold>B</bold>) and lateral (<bold>C</bold>) habitus; clypeus (<bold>D</bold>) and pygidium (<bold>E</bold>). Photographs by Lynette Clennell.</p></caption><graphic xmlns:xlink="http://www.w3.org/1999/xlink" xlink:href="zookeys-879-057-g003.jpg" position="float" orientation="portrait" xlink:type="simple" id="oo_345469.jpg"><uri content-type="original_file" xlink:type="simple">https://binary.pensoft.net/fig/345469</uri></graphic></fig><fig id="F6" position="float" orientation="portrait"><object-id xmlns:xlink="http://www.w3.org/1999/xlink" content-type="doi" xlink:type="simple">10.3897/zookeys.879.37721.figure6</object-id><object-id xmlns:xlink="http://www.w3.org/1999/xlink" content-type="arpha" xlink:type="simple">7947F0AC-6C9E-5CD4-8C78-1B55D26CE2DB</object-id><label>Figure 6.</label><caption><p><italic><tp:taxon-name><tp:taxon-name-part taxon-name-part-type="genus" reg="Xiphoscelis">Xiphoscelis</tp:taxon-name-part> <tp:taxon-name-part taxon-name-part-type="species" reg="schuckardi">schuckardi</tp:taxon-name-part></tp:taxon-name></italic> Burmeister, 1842 (<abbrev xmlns:xlink="http://www.w3.org/1999/xlink" xlink:title="Northern Cape Province (South Africa)" id="ABBRID0E6EAG" xlink:type="simple">NC</abbrev>, Wallekraal): dorsal (<bold>A</bold>), lateral (<bold>B</bold>) and frontal (<bold>C</bold>) views of aedeagus. Photographs by Lynette Clennell.</p></caption><graphic xmlns:xlink="http://www.w3.org/1999/xlink" xlink:href="zookeys-879-057-g006.jpg" position="float" orientation="portrait" xlink:type="simple" id="oo_345472.jpg"><uri content-type="original_file" xlink:type="simple">https://binary.pensoft.net/fig/345472</uri></graphic></fig><fig id="F7" position="float" orientation="portrait"><object-id xmlns:xlink="http://www.w3.org/1999/xlink" content-type="doi" xlink:type="simple">10.3897/zookeys.879.37721.figure7</object-id><object-id xmlns:xlink="http://www.w3.org/1999/xlink" content-type="arpha" xlink:type="simple">DA6A39F3-411E-5308-870E-9CE8A6511671</object-id><label>Figure 7.</label><caption><p>Known distribution range of <italic><tp:taxon-name><tp:taxon-name-part taxon-name-part-type="genus" reg="Xiphoscelis">Xiphoscelis</tp:taxon-name-part> <tp:taxon-name-part taxon-name-part-type="species" reg="braunsi">braunsi</tp:taxon-name-part></tp:taxon-name></italic> sp. nov., <italic><tp:taxon-name><tp:taxon-name-part taxon-name-part-type="genus" reg="Xiphoscelis">X.</tp:taxon-name-part> <tp:taxon-name-part taxon-name-part-type="species" reg="namibica">namibica</tp:taxon-name-part></tp:taxon-name></italic> sp. nov. and <italic><tp:taxon-name><tp:taxon-name-part taxon-name-part-type="genus" reg="Xiphoscelis">X.</tp:taxon-name-part> <tp:taxon-name-part taxon-name-part-type="species" reg="schuckardi">schuckardi</tp:taxon-name-part></tp:taxon-name></italic> Burmeister, 1842 within southern Africa (Adapted from Mapsland: Copyright© 2019 Mapsland).</p></caption><graphic xmlns:xlink="http://www.w3.org/1999/xlink" xlink:href="zookeys-879-057-g007.jpg" position="float" orientation="portrait" xlink:type="simple" id="oo_345473.jpg"><uri content-type="original_file" xlink:type="simple">https://binary.pensoft.net/fig/345473</uri></graphic></fig></tp:treatment-sec><ref-list><ref id="B8"><mixed-citation xmlns:xlink="http://www.w3.org/1999/xlink" xlink:type="simple"><person-group><name name-style="western"><surname>Holm</surname><given-names>E</given-names></name><name name-style="western"><surname>Marais</surname><given-names>E</given-names></name></person-group> (<year>1992</year>) <source>Fruit chafers of southern Africa (<tp:taxon-name><tp:taxon-name-part taxon-name-part-type="genus">Scarabaeidae</tp:taxon-name-part></tp:taxon-name>: <tp:taxon-name><tp:taxon-name-part taxon-name-part-type="tribe">Cetoniini</tp:taxon-name-part></tp:taxon-name>).</source><publisher-name>Ekogilde</publisher-name>, <publisher-loc>Hartbeespoort (South Africa)</publisher-loc>, <size units="page">326 pp</size>.</mixed-citation></ref><ref id="B20"><mixed-citation xmlns:xlink="http://www.w3.org/1999/xlink" xlink:type="simple"><person-group><name name-style="western"><surname>Perissinotto</surname><given-names>R</given-names></name><name name-style="western"><surname>Villet</surname><given-names>MH</given-names></name><name name-style="western"><surname>Stobbia</surname><given-names>P</given-names></name></person-group> (<year>2003</year>) <article-title>Revision of the genus <italic><tp:taxon-name><tp:taxon-name-part taxon-name-part-type="genus">Xiphoscelis</tp:taxon-name-part></tp:taxon-name></italic> Burmeister 1842 (<tp:taxon-name><tp:taxon-name-part taxon-name-part-type="order">Coleoptera</tp:taxon-name-part></tp:taxon-name><tp:taxon-name><tp:taxon-name-part taxon-name-part-type="genus">Scarabaeidae</tp:taxon-name-part></tp:taxon-name><tp:taxon-name><tp:taxon-name-part taxon-name-part-type="genus">Cetoniinae</tp:taxon-name-part></tp:taxon-name>), with description of two new species and notes on its phylogeny and ecology.</article-title><source>Tropical Zoology</source><volume>16</volume>: <fpage>63</fpage>–<lpage>82</lpage>. <ext-link xlink:type="simple" ext-link-type="doi" xlink:href="10.1080/03946975.2003.10531184">https://doi.org/10.1080/03946975.2003.10531184</ext-link></mixed-citation></ref></ref-list></tp:taxon-treatment>
